# Supplementary material for: Efficiency of two larval diets for mass-rearing of the mosquito Aedes aegypti
Source: PLoS One. 2017 Nov 2;12(11):e0187420. doi: 10.1371/journal.pone.0187420 (PMC5667843; doi:10.1371/journal.pone.0187420)
Supplement: S1 File — (XLSX) [file pone.0187420.s001.xlsx]

## Sheet: Development time to pupa
Development time - number of days between first instar and pupation
Diet	Light Treatment	Sex	Replicate	Days
IAEA	Light	Female	1	5.22
IAEA	Light	Female	2	4.57
IAEA	Light	Female	3	4.33
IAEA	Darkness	Female	1	4.03
IAEA	Darkness	Female	2	4.1
IAEA	Darkness	Female	3	5.14
LRD	Light	Female	1	4.7
LRD	Light	Female	2	4.7
LRD	Light	Female	3	4.71
LRD	Darkness	Female	1	5.25
LRD	Darkness	Female	2	5.28
LRD	Darkness	Female	3	4.42
IAEA	Light	Male	1	3.85
IAEA	Light	Male	2	3.92
IAEA	Light	Male	3	4.03
IAEA	Darkness	Male	1	3.78
IAEA	Darkness	Male	2	3.78
IAEA	Darkness	Male	3	3.79
LRD	Light	Male	1	4.06
LRD	Light	Male	2	4.17
LRD	Light	Male	3	4.19
LRD	Darkness	Male	1	3.97
LRD	Darkness	Male	2	3.97
LRD	Darkness	Male	3	3.98

## Sheet: Development time to adult
Development time - number of days from first instar to adult eclosion
Diet	Light Treatment	Sex	Replicate	Days
IAEA	Light	Female	1	6.15
IAEA	Light	Female	2	6.37
IAEA	Light	Female	3	6.24
IAEA	Darkness	Female	1	5.88
IAEA	Darkness	Female	2	6.03
IAEA	Darkness	Female	3	6.03
LRD	Light	Female	1	6.28
LRD	Light	Female	2	6.28
LRD	Light	Female	3	6.32
LRD	Darkness	Female	1	5.98
LRD	Darkness	Female	2	6.12
LRD	Darkness	Female	3	6.29
IAEA	Light	Male	1	5.53
IAEA	Light	Male	2	5.54
IAEA	Light	Male	3	5.56
IAEA	Darkness	Male	1	5.55
IAEA	Darkness	Male	2	5.71
IAEA	Darkness	Male	3	5.84
LRD	Light	Male	1	5.92
LRD	Light	Male	2	5.94
LRD	Light	Male	3	5.94
LRD	Darkness	Male	1	5.73
LRD	Darkness	Male	2	5.74
LRD	Darkness	Male	3	5.78

## Sheet: Immature Survival
Proportion of insects that survived the larval and pupal stages, from first instar until pupation or adult emergence
Diet	Light Treatment	Survival (first instar to PUPAE)	Survival (first instar to ADULT emergence)
IAEA	Light	0.97	0.96
IAEA	Light	0.94	0.94
IAEA	Light	0.91	0.9
IAEA	Darkness	0.96	0.94
IAEA	Darkness	0.93	0.92
IAEA	Darkness	0.96	0.96
LRD	Light	0.97	0.97
LRD	Light	0.98	0.98
LRD	Light	0.97	0.96
LRD	Darkness	0.99	0.98
LRD	Darkness	0.98	0.97
LRD	Darkness	0.97	0.97

## Sheet: Male pupa production at 24 hr
Production of male pupae at 24 h following start of pupation and total production of male pupae
Diet	Light Treatment	Replicate	Number of males that pupated in the 24 h period after pupation was first observed	Total number of male pupae during entire period of pupation	Proportion of male pupae produced in 24 h period following initial observation of pupae
IAEA	Light	1	283	321	0.88162
IAEA	Light	2	248	311	0.797428
IAEA	Light	3	290	319	0.909091
IAEA	Darkness	1	259	313	0.827476
IAEA	Darkness	2	249	313	0.795527
IAEA	Darkness	3	307	360	0.852778
LRD	Light	1	318	384	0.828125
LRD	Light	2	288	358	0.804469
LRD	Light	3	278	351	0.792023
LRD	Darkness	1	375	394	0.951777
LRD	Darkness	2	332	364	0.912088
LRD	Darkness	3	324	352	0.920455

## Sheet: Sex Ratio Pupae 24 hr
Sex ratio of pupae produced in the 24 h period after pupation was first observed.
Diet	Light Treatment	Replicate	Number of male pupae in 24 h period following initial observation of pupation	Number of female pupae in 24 h period following initial observation of pupation	Total number of pupae in 24 h	Pupal Sex Ratio at 24 hrs (number of males/number of females)
IAEA	Light	1	283	146	429	1.94
IAEA	Light	2	248	118	366	2.1
IAEA	Light	3	290	236	526	1.23
IAEA	Darkness	1	259	129	388	2.01
IAEA	Darkness	2	249	184	433	1.35
IAEA	Darkness	3	307	177	484	1.73
LRD	Light	1	318	123	441	2.59
LRD	Light	2	288	122	410	2.36
LRD	Light	3	278	137	415	2.03
LRD	Darkness	1	375	268	643	1.4
LRD	Darkness	2	332	253	585	1.31
LRD	Darkness	3	324	295	619	1.1

## Sheet: Overall Adult Sex Ratio
Diet	Light Condition	Replicate	Total Male Adults	Total Female Adults	Overall Sex Ratio Adults
IAEA	Light	1	370	309	1.2
IAEA	Light	2	329	294	1.12
IAEA	Light	3	345	290	1.19
IAEA	Darkness	1	354	294	1.2
IAEA	Darkness	2	400	290	1.34
IAEA	Darkness	3	407	350	1.16
LRD	Light	1	365	375	0.97
LRD	Light	2	382	349	1.09
LRD	Light	3	342	343	1
LRD	Darkness	1	346	387	0.89
LRD	Darkness	2	343	357	0.96
LRD	Darkness	3	367	340	1.08

## Sheet: Male Longevity (water fed)
Daily Male Mortality (access to water only) for males held in each replicate cage
Diet	Light Treatment
		Replicates	Day-0	Day-1	Day-2	Day-3	Day-4	Day-5	Day-6
IAEA	Light	Rep 1	50	0	18	23	8	1	0
IAEA	Light	Rep 2	50	0	4	31	15	0	0
IAEA	Light	Rep 3	50	0	4	19	23	4	0
IAEA	Darkness	Rep 1	50	0	18	26	6	0	0
IAEA	Darkness	Rep 2	48	0	15	18	15	0	0
IAEA	Darkness	Rep 3	55	0	44	11	0	0	0
LRD	Light	Rep 1	53	3	2	21	27	0	0
LRD	Light	Rep 2	50	1	4	26	18	1	0
LRD	Light	Rep 3	46	0	0	15	31	0	0
LRD	Darkness	Rep 1	50	0	26	14	8	2	0
LRD	Darkness	Rep 2	59	1	1	17	36	4	0
LRD	Darkness	Rep 3	50	0	14	27	8	1	0

## Sheet: Male Longevity (sugar fed)
Daily numbers of deaths of male mosquitoes with access to sugar solution in each replicate cage
Date	Day
		IAEA Diet (Darkness)				IAEA Diet (Light)				LRD Diet (Darkness)				LRD Diet (Light)
		Rep 1	Rep 2	Rep 3	TOTAL	Rep 1	Rep 2	Rep 3	TOTAL	Rep 1	Rep 2	Rep 3	TOTAL	Rep 1	Rep 2	Rep 3	TOTAL
2009-08-11	0	0	0	0	0	0	0	0	0	0	0	0	0	0	0	0	0
2009-08-12	1	0	0	0	0	0	0	0	0	0	0	0	0	0	1	0	1
2009-08-13	2	1	0	0	1	0	0	0	0	0	0	0	0	0	0	0	0
2009-08-14	3	1	0	1	2	0	0	0	0	1	0	0	1	0	0	0	0
2009-08-15	4	0	0	0	0	0	0	1	1	3	2	0	5	1	1	0	2
2009-08-16	5	2	1	0	3	0	0	0	0	0	0	0	0	0	0	0	0
2009-08-17	6	0	2	0	2	0	0	1	1	0	2	0	2	3	0	0	3
2009-08-18	7	1	0	0	1	0	0	0	0	0	0	0	0	0	0	0	0
2009-08-19	8	0	0	0	0	0	0	0	0	0	0	0	0	0	0	0	0
2009-08-20	9	1	0	0	1	1	0	0	1	0	0	1	1	0	2	1	3
2009-08-21	10	0	0	0	0	0	0	0	0	0	0	1	1	0	0	0	0
2009-08-22	11	3	0	0	3	0	0	0	0	0	0	0	0	0	0	0	0
2009-08-23	12	1	3	0	4	1	1	0	2	0	0	0	0	0	0	0	0
2009-08-24	13	0	1	0	1	0	0	0	0	0	0	0	0	0	0	0	0
2009-08-25	14	1	1	0	2	1	1	0	2	1	0	1	2	1	1	0	2
2009-08-26	15	1	0	3	4	1	1	0	2	1	2	0	3	1	0	0	1
2009-08-27	16	0	1	1	2	1	1	0	2	0	0	0	0	0	0	0	0
2009-08-28	17	0	0	0	0	0	0	1	1	0	0	0	0	0	1	1	2
2009-08-29	18	1	1	0	2	1	0	0	1	0	0	0	0	1	0	1	2
2009-08-30	19	0	0	0	0	1	0	2	3	0	0	2	2	1	0	0	1
2009-08-31	20	0	1	1	2	3	0	0	3	0	0	0	0	0	0	0	0
2009-09-01	21	0	0	1	1	1	3	2	6	1	0	0	1	0	0	0	0
2009-09-02	22	0	0	0	0	0	2	0	2	1	0	0	1	0	1	1	2
2009-09-03	23	1	2	1	4	0	4	0	4	0	0	2	2	0	0	0	0
2009-09-04	24	0	0	0	0	1	4	2	7	1	0	2	3	0	1	0	1
2009-09-05	25	0	0	0	0	0	1	1	2	2	0	2	4	0	0	0	0
2009-09-06	26	0	0	0	0	2	1	2	5	3	0	0	3	1	0	1	2
2009-09-07	27	0	0	1	1	0	1	0	1	1	0	1	2	1	0	0	1
2009-09-08	28	1	1	0	2	0	0	1	1	0	0	3	3	2	0	0	2
2009-09-09	29	0	0	2	2	0	0	1	1	0	0	1	1	0	0	0	0
2009-09-10	30	0	1	0	1	1	0	1	2	0	1	2	3	0	1	1	2
2009-09-11	31	1	0	0	1	1	1	0	2	0	0	1	1	0	0	1	1
2009-09-12	32	0	0	1	1	1	2	1	4	1	1	0	2	0	0	1	1
2009-09-13	33	0	2	2	4	2	0	0	2	2	1	0	3	0	0	0	0
2009-09-14	34	2	1	0	3	0	1	2	3	0	1	4	5	0	2	0	2
2009-09-15	35	1	1	0	2	3	1	0	4	0	0	1	1	1	0	1	2
2009-09-16	36	0	1	1	2	0	1	3	4	0	3	2	5	0	1	2	3
2009-09-17	37	1	0	0	1	1	0	5	6	2	1	1	4	1	2	2	5
2009-09-18	38	1	2	1	4	0	2	0	2	2	0	0	2	0	0	2	2
2009-09-19	39	2	1	2	5	2	2	0	4	1	2	0	3	0	2	1	3
2009-09-20	40	1	0	1	2	0	2	0	2	0	1	0	1	1	1	2	4
2009-09-21	41	4	0	2	6	1	0	0	1	5	2	4	11	1	1	0	2
2009-09-22	42	1	2	3	6	0	0	1	1	5	3	4	12	0	3	2	5
2009-09-23	43	2	0	1	3	1	0	2	3	2	1	1	4	0	0	2	2
2016-09-24	44	0	2	1	3	0	2	1	3	1	4	0	5	1	1	1	3
2016-09-25	45	0	3	0	3	0	2	0	2	0	3	0	3	1	1	1	3
2016-09-26	46	0	1	0	1	1	0	2	3	2	3	0	5	0	0	0	0
2016-09-27	47	1	0	1	2	0	1	0	1	1	0	1	2	1	0	3	4
2019-09-28	48	1	2	1	4	0	0	0	0	1	0	2	3	0	2	1	3
2019-09-29	49	0	2	0	2	3	0	0	3	1	1	0	2	0	4	2	6
2016-09-30	50	1	0	0	1	1	1	1	3	0	1	1	2	0	0	0	0
2016-10-01	51	1	0	1	2	1	1	0	2	0	1	0	1	0	1	0	1
2016-10-02	52	0	1	1	2	1	1	1	3	1	1	0	2	2	3	1	6
2016-10-03	53	1	1	0	2	0	0	1	1	0	2	0	2	2	1	0	3
2016-10-04	54	0	0	0	0	0	0	0	0	1	0	0	1	4	2	0	6
2016-10-05	55	0	0	1	1	0	0	1	1	1	0	0	1	0	0	1	1
2016-10-06	56	0	1	1	2	0	0	0	0	1	2	2	5	2	1	1	4
2016-10-07	57	0	4	0	4	1	1	1	3	0	1	1	2	3	1	1	5
2016-10-08	58	1	0	0	1	1	2	0	3	0	0	0	0	1	2	0	3
2016-10-09	59	0	0	0	0	0	0	1	1	0	0	0	0	0	2	1	3
2016-10-10	60	1	0	0	1	0	0	1	1	0	0	0	0	0	1	0	1
2016-10-11	61	0	0	1	1	0	0	1	1	0	1	1	2	1	1	1	3
2016-10-12	62	1	1	1	3	0	1	1	2	2	2	0	4	0	0	0	0
2016-10-13	63	0	1	1	2	0	1	1	2	0	0	0	0	0	2	1	3
2016-10-14	64	0	0	0	0	0	.	0	0	0	1	1	2	0	0	0	0
2016-10-15	65	0	0	0	0	0	.	1	1	1	0	.	1	0	0	1	1
2016-10-16	66	1	1	1	3	0	.	0	0	0	0	.	0	0	0	2	2
2016-10-17	67	0	0	0	0	0	.	0	0	0	0	.	0	0	1	2	3
2016-10-18	68	0	0	0	0	1	.	0	1	0	0	.	0	0	0	0	0
2016-10-19	69	0	0	0	0	.	.	0	0	0	0	.	0	0	0	0	0
2016-10-20	70	0	0	1	1	.	.	2	2	2	0	.	2	0	0	0	0
2016-10-21	71	0	0	.	0	.	.	1	1	0	1	.	1	0	0	0	0
2016-10-22	72	0	1	.	1	.	.	0	0	0	.	.	0	0	1	2	3
2016-10-23	73	0	0	.	0	.	.	0	0	0	.	.	0	0	1	0	1
2016-10-24	74	1	1	.	2	.	.	1	1	1	.	.	1	0	0	0	0
2016-10-25	75	0	1	.	1	.	.	0	0	.	.	.	.	1	0	0	1
2016-10-26	76	0	.	.	0	.	.	1	1	.	.	.	.	1	0	0	1
2016-10-27	77	0	.	.	0	.	.	.	.	.	.	.	.	1	1	0	2
2016-10-28	78	0	.	.	0	.	.	.	.	.	.	.	.	.	.	0	0
2016-10-29	79	0	.	.	0	.	.	.	.	.	.	.	.	.	.	0	0
2016-10-30	80	2	.	.	2	.	.	.	.	.	.	.	.	.	.	0	0
2016-10-31	81	.	.	.	.	.	.	.	.	.	.	.	.	.	.	0	0
2016-11-01	82	.	.	.	.	.	.	.	.	.	.	.	.	.	.	0	0
2016-11-02	83	.	.	.	.	.	.	.	.	.	.	.	.	.	.	0	0
2016-11-03	84	.	.	.	.	.	.	.	.	.	.	.	.	.	.	0	0
2016-11-04	85	.	.	.	.	.	.	.	.	.	.	.	.	.	.	0	0
2016-11-05	86	.	.	.	.	.	.	.	.	.	.	.	.	.	.	0	0
2016-11-06	87	.	.	.	.	.	.	.	.	.	.	.	.	.	.	0	0
2016-11-07	88	.	.	.	.	.	.	.	.	.	.	.	.	.	.	0	0
2016-11-08	89	.	.	.	.	.	.	.	.	.	.	.	.	.	.	0	0
2016-11-09	90	.	.	.	.	.	.	.	.	.	.	.	.	.	.	0	0
2016-11-10	91	.	.	.	.	.	.	.	.	.	.	.	.	.	.	1	1
2016-11-11	92	.	.	.	.	.	.	.	.	.	.	.	.	.	.	.	.

## Sheet: Longevity (males + females)
Numbers of deaths of male and female mosquitoes in each cage per day; 100 males were held in a cage with 100 females and had access to sugar solution
		IAEA DIET (DARKNESS)								IAEA DIET (LIGHT)								LRD DIET (DARKNESS)								LRD DIET (LIGHT)
		Rep 1		Rep 2		Rep 3		TOTAL		Rep 1		Rep 2		Rep 3		TOTAL		Rep 1		Rep 2		Rep 3		TOTAL		Rep 1		Rep 2		Rep 3		TOTAL
DATE	DAY	MALES	Females	MALES	FEMALES	MALES	FEMALES	MALES	FEMALES	MALES	FEMALES	MALES	FEMALES	MALES	FEMALES	MALES	FEMALES	MALES	FEMALES	MALES	FEMALES	MALES	FEMALES	MALES	FEMALES	MALES	FEMALES	MALES	FEMALES	MALES	FEMALES	MALES	FEMALES
2016-08-11	0	0	0	0	0	0	0	0	0	0	0	0	0	0	0	0	0	0	0	0	0	0	0	0	0	0	0	0	0	0	0	0	0
2016-08-12	1	0	0	0	0	0	0	0	0	0	0	0	0	0	0	0	0	0	0	0	0	0	0	0	0	0	0	0	0	0	0	0	0
2016-08-13	2	1	0	1	1	3	1	5	2	1	1	5	2	2	0	8	3	0	0	2	0	1	0	3	0	0	0	0	0	1	0	1	0
2016-08-14	3	0	1	6	0	2	2	8	3	0	0	1	3	1	0	2	3	2	0	1	0	0	0	3	0	0	3	0	0	0	0	0	3
2016-08-15	4	0	2	1	0	1	1	2	3	1	1	1	0	1	2	3	3	0	0	0	0	0	0	0	0	1	0	0	0	0	0	1	0
2016-08-16	5	1	1	0	1	0	2	1	4	1	3	0	2	2	0	3	5	0	0	0	0	0	0	0	0	0	0	0	0	1	2	1	2
2016-08-17	6	1	0	1	2	0	1	2	3	3	1	0	0	0	0	3	1	0	0	0	0	0	0	0	0	0	0	0	0	0	0	0	0
2016-08-18	7	0	1	0	0	2	0	2	1	3	1	0	0	1	1	4	2	0	0	0	1	3	0	3	1	1	0	3	0	4	0	8	0
2016-08-19	8	0	0	0	0	0	0	0	0	2	0	2	0	0	1	4	1	0	0	0	0	2	0	2	0	0	0	0	0	1	2	1	2
2016-08-20	9	1	0	3	1	1	2	5	3	4	0	1	0	2	1	7	1	0	0	2	0	2	0	4	0	1	0	3	1	1	2	5	3
2016-08-21	10	0	0	1	0	5	0	6	0	6	0	5	0	1	0	12	0	0	0	7	0	1	1	8	1	2	0	2	0	4	0	8	0
2016-08-22	11	3	3	4	0	3	2	10	5	2	0	1	1	3	0	6	1	7	0	0	0	3	0	10	0	4	0	9	0	3	1	16	1
2016-08-23	12	5	0	1	0	5	0	11	0	3	1	5	0	0	1	8	2	6	1	2	0	1	0	9	1	1	0	2	0	0	0	3	0
2016-08-24	13	2	0	1	0	3	1	6	1	1	0	1	1	2	0	4	1	1	3	3	0	2	0	6	3	1	0	2	0	3	2	6	2
2016-08-25	14	1	0	3	0	3	0	7	0	4	0	4	1	3	1	11	2	2	0	0	0	2	0	4	0	1	1	7	0	0	0	8	1
2016-08-26	15	1	0	3	0	0	0	4	0	5	0	5	0	0	0	10	0	2	0	1	1	0	1	3	2	1	0	1	1	0	0	2	1
2016-08-27	16	2	0	0	0	2	0	4	0	9	1	3	0	3	0	15	1	3	1	3	1	3	0	9	2	1	0	3	0	2	1	6	1
2016-08-28	17	1	0	2	0	1	1	4	1	1	0	3	0	2	0	6	0	1	0	2	0	2	0	5	0	3	0	2	0	1	1	6	1
2016-08-29	18	0	1	2	0	2	3	4	4	5	2	1	0	1	1	7	3	2	1	3	0	0	1	5	2	0	0	0	3	1	0	1	3
2016-08-30	19	2	1	1	1	0	1	3	3	1	1	1	0	3	0	5	1	3	0	2	0	1	0	6	0	1	0	2	0	5	0	8	0
2016-08-31	20	5	0	2	0	3	0	10	0	2	1	1	0	1	1	4	2	0	0	4	0	2	0	6	0	4	0	0	0	2	1	6	1
2016-09-01	21	2	0	0	0	0	0	2	0	0	1	2	1	3	0	5	2	1	2	1	1	2	0	4	3	2	0	1	0	1	0	4	0
2016-09-02	22	1	0	2	1	3	0	6	1	0	1	3	0	2	1	5	2	2	1	0	0	5	0	7	1	1	0	2	0	1	0	4	0
2016-09-03	23	2	1	3	1	0	0	5	2	2	0	4	0	3	0	9	0	1	0	0	0	4	0	5	0	4	0	0	0	1	0	5	0
2016-09-04	24	3	0	1	0	2	0	6	0	2	2	1	0	3	1	6	3	2	0	1	0	3	0	6	0	1	0	1	0	3	0	5	0
2016-09-05	25	1	1	1	0	0	1	2	2	3	2	1	0	0	0	4	2	4	0	3	0	3	0	10	0	2	1	1	0	2	0	5	1
2016-09-06	26	0	1	0	0	0	1	0	2	0	0	2	0	1	0	3	0	1	0	0	0	1	0	2	0	1	1	1	0	2	0	4	1
2016-09-07	27	1	0	2	0	0	0	3	0	2	0	1	0	0	0	3	0	2	1	2	0	1	0	5	1	2	0	1	1	5	1	8	2
2016-09-08	28	1	0	2	0	1	1	4	1	2	0	0	0	0	0	2	0	1	0	1	0	0	0	2	0	3	0	0	0	2	0	5	0
2016-09-09	29	3	0	0	0	2	0	5	0	5	0	2	0	1	0	8	0	1	0	1	1	2	0	4	1	5	2	3	0	1	0	9	2
2016-09-10	30	3	0	0	0	0	0	3	0	1	2	0	0	2	0	3	2	1	0	2	2	5	0	8	2	3	0	0	2	5	0	8	2
2016-09-11	31	0	2	0	0	1	1	1	3	2	0	0	0	1	0	3	0	0	0	1	0	0	0	1	0	2	0	1	1	1	0	4	1
2016-09-12	32	0	0	1	0	0	0	1	0	2	0	0	0	2	0	4	0	0	0	2	1	2	1	4	2	1	1	2	0	2	0	5	1
2016-09-13	33	1	0	1	2	1	0	3	2	0	0	0	1	3	0	3	1	1	0	1	1	1	0	3	1	0	0	2	1	1	1	3	2
2016-09-14	34	2	0	4	2	9	1	15	3	1	0	3	2	1	0	5	2	4	0	3	0	5	1	12	1	1	1	3	1	1	1	5	3
2016-09-15	35	4	1	2	0	2	0	8	1	0	0	4	3	3	0	7	3	6	0	2	1	3	0	11	1	2	0	5	1	1	0	8	1
2016-09-16	36	1	1	2	2	1	0	4	3	2	0	2	1	1	0	5	1	6	0	4	1	4	0	14	1	3	0	7	1	0	0	10	1
2016-09-17	37	2	0	4	1	4	1	10	2	0	0	3	4	3	1	6	5	3	1	1	1	0	1	4	3	1	0	1	2	1	2	3	4
2016-09-18	38	1	1	2	4	3	1	6	6	1	1	4	3	2	1	7	5	0	2	3	1	2	0	5	3	1	1	1	3	1	0	3	4
2016-09-19	39	6	2	1	3	1	3	8	8	0	0	2	4	4	5	6	9	1	2	3	2	0	0	4	4	4	2	2	2	2	1	8	5
2016-09-20	40	1	1	1	0	1	5	3	6	0	0	3	4	5	2	8	6	1	2	2	2	0	0	3	4	4	0	3	5	1	3	8	8
2016-09-21	41	3	3	1	1	8	3	12	7	0	0	3	2	1	3	4	5	2	0	0	3	3	0	5	3	3	1	0	4	1	3	4	8
2016-09-22	42	2	2	8	4	0	2	10	8	3	0	4	1	1	1	8	2	9	2	5	1	9	4	23	7	6	5	3	1	3	0	12	6
2016-09-23	43	1	0	4	1	3	0	8	1	2	1	0	1	2	2	4	4	1	2	5	1	2	0	8	3	5	2	4	3	0	3	9	8
2016-09-24	44	2	3	1	2	1	1	4	6	3	2	3	0	4	5	10	7	2	1	3	3	1	2	6	6	0	2	0	3	8	1	8	6
2016-09-25	45	2	1	1	2	0	0	3	3	1	3	1	1	3	5	5	9	1	0	1	4	1	2	3	6	2	5	1	5	1	3	4	13
2016-09-26	46	2	6	2	3	0	2	4	11	1	3	0	2	3	6	4	11	1	3	1	6	0	2	2	11	2	4	0	4	1	4	3	12
2016-09-27	47	2	2	1	0	0	0	3	2	1	3	0	4	3	1	4	8	1	3	2	1	3	1	6	5	0	4	1	2	1	6	2	12
2016-09-28	48	0	5	2	1	2	1	4	7	1	3	0	1	1	2	2	6	0	2	1	4	0	1	1	7	1	2	1	3	0	11	2	16
2016-09-29	49	1	11	1	3	0	2	2	16	0	0	1	2	2	3	3	5	1	2	1	3	2	5	4	10	3	4	0	3	0	10	3	17
2016-09-30	50	1	1	1	2	1	0	3	3	0	3	1	0	1	2	2	5	3	1	0	6	3	6	6	13	1	4	0	4	1	3	2	11
2016-10-01	51	0	1	4	2	1	2	5	5	0	4	1	3	0	3	1	10	2	3	2	4	1	2	5	9	0	4	1	5	0	3	1	12
2016-10-02	52	3	3	1	5	1	2	5	10	0	7	0	3	1	0	1	10	0	1	1	4	0	5	1	10	0	1	1	1	0	3	1	5
2016-10-03	53	0	2	1	0	1	5	2	7	1	3	0	0	1	3	2	6	0	10	0	4	1	6	1	20	1	4	0	1	0	8	1	13
2016-10-04	54	1	2	0	0	0	1	1	3	1	1	0	2	4	1	5	4	2	2	1	4	0	3	3	9	0	3	1	2	0	2	1	7
2016-10-05	55	0	6	0	3	1	1	1	10	0	0	0	2	2	0	2	2	0	6	0	3	2	4	2	13	0	5	0	1	0	3	0	9
2016-10-06	56	2	2	1	1	0	0	3	3	0	2	0	0	0	3	0	5	0	1	0	2	1	5	1	8	0	5	0	1	0	1	0	7
2016-10-07	57	0	2	0	2	0	1	0	5	0	1	0	1	1	2	1	4	0	1	0	1	0	1	0	3	0	3	0	0	0	2	0	5
2016-10-08	58	0	2	2	1	0	0	2	3	0	1	0	2	3	5	3	8	0	1	1	2	1	4	2	7	1	2	0	0	0	1	1	3
2016-10-09	59	0	1	0	2	0	3	0	6	0	1	0	5	1	3	1	9	0	2	0	3	0	2	0	7	0	1	0	5	0	1	0	7
2016-10-10	60	1	1	0	2	0	1	1	4	0	1	0	2	0	1	0	4	0	0	1	0	0	2	1	2	0	3	0	1	0	2	0	6
2016-10-11	61	0	1	1	2	0	3	1	6	0	0	0	1	2	1	2	2	0	1	0	1	0	6	0	8	0	0	0	1	0	0	0	1
2016-10-12	62	0	0	0	0	0	1	0	1	0	3	0	0	0	0	0	3	0	1	0	2	0	1	0	4	0	1	0	0	0	0	0	1
2016-10-13	63	0	2	0	0	0	0	0	2	0	5	0	1	0	1	0	7	0	2	1	1	0	1	1	4	0	4	0	3	0	1	0	8
2016-10-14	64	0	1	0	0	0	3	0	4	0	0	1	2	1	1	2	3	1	1	0	0	0	1	1	2	0	1	0	1	0	0	0	2
2016-10-15	65	0	1	0	0	1	1	1	2	0	2	0	0	1	1	1	3	0	1	0	2	0	0	0	3	0	1	0	0	0	0	0	1
2016-10-16	66	0	1	0	1	0	1	0	3	0	1	0	3	0	2	0	6	1	1	0	0	0	1	1	2	0	4	0	1	0	0	0	5
2016-10-17	67	0	1	0	0	0	0	0	1	0	1	0	0	0	1	0	2	0	1	0	0	0	1	0	2	0	1	0	1	0	1	0	3
2016-10-18	68	0	0	0	0	0	1	0	1	0	1	0	0	0	0	0	1	0	2	0	0	0	0	0	2	0	1	0	1	0	0	0	2
2016-10-19	69	0	0	0	0	0	0	0	0	0	4	0	2	0	1	0	7	0	1	0	0	0	0	0	1	0	4	0	1	0	1	0	6
2016-10-20	70	0	0	0	0	0	0	0	0	0	1	0	1	0	1	0	3	0	1	0	1	0	1	0	3	0	0	0	1	0	0	0	1
2016-10-21	71	0	1	0	2	0	1	0	4	0	0	0	2	0	1	0	3	0	1	0	1	0	0	0	2	0	0	0	0	0	0	0	0
2016-10-22	72	0	0	0	0	0	1	0	1	0	1	0	2	0	0	0	3	0	2	0	1	0	1	0	4	0	0	0	1	0	2	0	3
2016-10-23	73	0	1	0	1	0	1	0	3	0	1	0	0	0	1	0	2	0	2	0	1	0	1	0	4	0	1	0	0	.	.	0	1
2016-10-24	74	0	0	0	2	0	0	0	2	0	0	0	2	0	1	0	3	0	1	0	0	0	0	0	1	0	0	0	1	.	.	0	1
2016-10-25	75	0	0	0	0	0	2	0	2	0	0	0	1	1	1	1	2	0	0	0	3	0	0	0	3	0	0	0	1	.	.	0	1
2016-10-26	76	0	1	0	2	0	1	0	4	0	1	0	0	0	1	0	2	0	1	0	1	0	1	0	3	0	1	0	1	.	.	0	2
2016-10-27	77	0	0	0	0	0	0	0	0	0	0	0	1	0	0	0	1	0	1	0	0	0	0	0	1	0	0	0	0	.	.	0	0
2016-10-28	78	0	1	0	0	0	1	0	2	0	0	0	1	0	0	0	1	0	4	0	1	0	0	0	5	0	2	0	1	.	.	0	3
2016-10-29	79	0	0	0	1	0	0	0	1	0	0	0	1	0	0	0	1	0	1	0	0	0	0	0	1	0	1	0	0	.	.	0	1
2016-10-30	80	0	1	0	1	0	0	0	2	0	0	0	0	0	0	0	0	0	0	0	1	0	1	0	2	0	0	0	0	.	.	0	0
2016-10-31	81	0	2	0	0	0	1	0	3	0	0	0	1	0	2	0	3	0	0	0	0	0	0	0	0	0	0	0	0	.	.	0	0
2016-11-01	82	0	0	0	0	0	0	0	0	0	0	0	0	0	0	0	0	0	0	0	0	0	1	0	1	0	0	0	0	.	.	0	0
2016-11-02	83	0	0	0	0	0	0	0	0	0	0	0	0	0	0	0	0	0	0	0	0	0	0	0	0	0	0	0	0	.	.	0	0
2016-11-03	84	0	1	0	1	0	0	0	2	0	0	0	0	0	0	0	0	0	2	0	0	0	0	0	2	0	0	0	0	.	.	0	0
2016-11-04	85	0	0	0	1	0	0	0	1	0	1	0	0	0	1	0	2	0	0	0	0	0	0	0	0	0	1	0	1	.	.	0	2
2016-11-05	86	0	0	0	2	0	0	0	2	0	0	0	0	0	0	0	0	0	0	0	1	0	0	0	1	0	0	0	0	.	.	0	0
2016-11-06	87	0	0	0	0	0	1	0	1	0	1	0	0	0	1	0	2	0	1	.	.	0	1	0	2	0	0	0	0	.	.	0	0
2016-11-07	88	0	0	0	0	.	.	0	0	0	1	0	1	0	0	0	2	0	0	.	.	0	0	0	0	0	0	0	0	.	.	0	0
2016-11-08	89	0	3	0	1	.	.	0	4	0	0	0	0	0	0	0	0	0	0	.	.	0	0	0	0	0	0	0	0	.	.	0	0
2016-11-09	90	0	1	0	1	.	.	0	2	0	2	0	0	0	1	0	3	0	2	.	.	0	1	0	3	0	0	0	0	.	.	0	0
2016-11-10	91	0	0	0	0	.	.	0	0	0	2	0	0	0	0	0	2	0	0	.	.	.	.	0	0	0	0	0	0	.	.	0	0
2016-11-11	92	0	0	0	0	.	.	0	0	0	0	0	0	0	0	0	0	0	0	.	.	.	.	0	0	0	0	0	0	.	.	0	0
2016-11-12	93	0	0	0	0	.	.	0	0	0	0	0	0	0	0	0	0	0	0	.	.	.	.	0	0	0	1	0	0	.	.	0	1
2016-11-13	94	0	0	0	1	.	.	0	1	0	1	0	0	0	0	0	1	0	0	.	.	.	.	0	0	.	.	0	0	.	.	0	0
2016-11-14	95	0	0	0	1	.	.	0	1	.	.	0	1	0	0	0	1	0	0	.	.	.	.	0	0	.	.	0	0	.	.	0	0
2016-11-15	96	0	0	.	.	.	.	0	0	.	.	0	1	0	0	0	1	0	0	.	.	.	.	0	0	.	.	0	0	.	.	0	0
2016-11-16	97	0	0	.	.	.	.	0	0	.	.	.	.	0	0	0	0	0	0	.	.	.	.	0	0	.	.	0	0	.	.	0	0
2016-11-17	98	0	1	.	.	.	.	0	1	.	.	.	.	0	0	0	0	0	1	.	.	.	.	0	1	.	.	0	0	.	.	0	0
2016-11-18	99	.	.	.	.	.	.	.	.	.	.	.	.	0	0	0	0	0	0	.	.	.	.	0	0	.	.	0	0	.	.	0	0
2016-11-19	100	.	.	.	.	.	.	.	.	.	.	.	.	0	0	0	0	0	0	.	.	.	.	0	0	.	.	0	0	.	.	0	0
2016-11-20	101	.	.	.	.	.	.	.	.	.	.	.	.	0	0	0	0	0	1	.	.	.	.	0	1	.	.	0	1	.	.	0	1
2016-11-21	102	.	.	.	.	.	.	.	.	.	.	.	.	0	0	0	0	.	.	.	.	.	.	.	.	.	.	.	.	.	.	.	.
2016-11-22	103	.	.	.	.	.	.	.	.	.	.	.	.	0	2	0	2	.	.	.	.	.	.	.	.	.	.	.	.	.	.	.	.
2016-11-23	104	.	.	.	.	.	.	.	.	.	.	.	.	.	.	.	.	.	.	.	.	.	.	.	.	.	.	.	.	.	.	.	.

## Sheet: Fecundity and Fertility
Fecundity of female mosquitoes in cages (100 females + 100 males per cage) and fertility of eggs (egg hatch)
Diet	Cage (replicate)	Light Treatment	Day	Number of eggs	Number of hatched eggs	Egg hatch (%)
LRD	1	Light	1	108	102.6	95
LRD	1	Light	2	271	257.315	94.95
LRD	1	Light	3	392	351.467	89.66
LRD	1	Light	4	493	404.26	82
LRD	1	Light	5	397	353.33	89
LRD	1	Light	6	930	781.2	84
LRD	1	Light	7	578	421.94	73
LRD	1	Light	8	419	331.01	79
LRD	1	Light	9	812	736.646	90.72
LRD	1	Light	10	773	626.13	81
LRD	1	Light	11	914	627.827	68.69
LRD	1	Light	12	926	720.243	77.78
LRD	1	Light	13	543	455.251	83.84
LRD	1	Light	14	1142	947.86	83
LRD	1	Light	15	984	728.16	74
LRD	1	Light	16	575	409.918	71.29
LRD	1	Light	17	413	313.88	76
LRD	1	Light	18	543	418.11	77
LRD	1	Light	19	622	461.897	74.26
LRD	1	Light	20	334	223.78	67
LRD	1	Light	21	322	260.82	81
LRD	1	Light	22	397	361.27	91
LRD	1	Light	23	164	145.96	89
LRD	1	Light	24	64	50.0032	78.13
LRD	1	Light	25	101	64.9329	64.29
LRD	1	Light	26	69	40.9998	59.42
LRD	2	Light	1	305	292.8	96
LRD	2	Light	2	420	411.348	97.94
LRD	2	Light	3	1000	772.2	77.22
LRD	2	Light	4	1251	1172.81	93.75
LRD	2	Light	5	1022	889.14	87
LRD	2	Light	6	1574	1400.86	89
LRD	2	Light	7	1383	1161.72	84
LRD	2	Light	8	527	527	100
LRD	2	Light	9	809	711.92	88
LRD	2	Light	10	1187	1044.56	88
LRD	2	Light	11	1331	1127.22	84.69
LRD	2	Light	12	1105	1027.65	93
LRD	2	Light	13	860	705.2	82
LRD	2	Light	14	883	741.72	84
LRD	2	Light	15	1023	909.345	88.89
LRD	2	Light	16	1013	891.44	88
LRD	2	Light	17	734	601.88	82
LRD	2	Light	18	570	404.7	71
LRD	2	Light	19	326	251.02	77
LRD	2	Light	20	162	147.42	91
LRD	2	Light	21	45	37.998	84.44
LRD	2	Light	22	76	35.72	47
LRD	2	Light	23	121	75.02	62
LRD	2	Light	24	160	92.8	58
LRD	2	Light	25	114	80.94	71
LRD	2	Light	26	11	11	100
LRD	2	Light	27	104	71.76	69
LRD	3	Light	1	25	19	76
LRD	3	Light	2	8	8	100
LRD	3	Light	3	383	348.951	91.11
LRD	3	Light	4	596	486.515	81.63
LRD	3	Light	5	458	357.24	78
LRD	3	Light	6	630	592.2	94
LRD	3	Light	7	928	825.92	89
LRD	3	Light	8	961	864.9	90
LRD	3	Light	9	651	631.47	97
LRD	3	Light	10	405	368.55	91
LRD	3	Light	11	896	778.355	86.87
LRD	3	Light	12	780	741	95
LRD	3	Light	13	840	730.8	87
LRD	3	Light	14	987	937.65	95
LRD	3	Light	15	941	845.959	89.9
LRD	3	Light	16	1115	1014.65	91
LRD	3	Light	17	1293	1097.11	84.85
LRD	3	Light	18	646	516.8	80
LRD	3	Light	19	459	394.74	86
LRD	3	Light	20	714	564.06	79
LRD	3	Light	21	446	405.86	91
LRD	3	Light	22	321	282.48	88
LRD	3	Light	23	387	321.21	83
LRD	3	Light	24	146	125.56	86
LRD	3	Light	25	92	72.7904	79.12
LRD	3	Light	26	95	85.9085	90.43
LRD	3	Light	27	120	106.8	89
LRD	3	Light	28	69	52.5228	76.12
LRD	3	Light	29	85	55.998	65.88
LRD	3	Light	30	101	65.2965	64.65
LRD	1	Darkness	1	287	258.3	90
LRD	1	Darkness	2	640	563.2	88
LRD	1	Darkness	3	604	561.72	93
LRD	1	Darkness	4	781	679.47	87
LRD	1	Darkness	5	626	519.58	83
LRD	1	Darkness	6	433	389.7	90
LRD	1	Darkness	7	720	619.2	86
LRD	1	Darkness	8	310	310	100
LRD	1	Darkness	9	766	697.06	91
LRD	1	Darkness	10	796	467.73	58.76
LRD	1	Darkness	11	1408	1184.97	84.16
LRD	1	Darkness	12	954	858.6	90
LRD	1	Darkness	13	648	524.88	81
LRD	1	Darkness	14	655	576.4	88
LRD	1	Darkness	15	963	837.81	87
LRD	1	Darkness	16	746	586.654	78.64
LRD	1	Darkness	17	797	502.11	63
LRD	1	Darkness	18	900	747	83
LRD	1	Darkness	19	315	264.6	84
LRD	1	Darkness	20	145	68.15	47
LRD	1	Darkness	21	138	103.5	75
LRD	1	Darkness	22	224	203.84	91
LRD	1	Darkness	23	72	40.9968	56.94
LRD	1	Darkness	24	82	71.996	87.8
LRD	1	Darkness	25	257	233.87	91
LRD	1	Darkness	26	14	13.0004	92.86
LRD	1	Darkness	27	82	79.9992	97.56
LRD	1	Darkness	28	62	37.9998	61.29
LRD	2	Darkness	1	434	425.32	98
LRD	2	Darkness	2	415	381.8	92
LRD	2	Darkness	3	891	792.99	89
LRD	2	Darkness	4	1289	824.96	64
LRD	2	Darkness	5	756	665.28	88
LRD	2	Darkness	6	859	661.43	77
LRD	2	Darkness	7	857	497.06	58
LRD	2	Darkness	8	663	523.77	79
LRD	2	Darkness	9	703	616.039	87.63
LRD	2	Darkness	10	757	635.88	84
LRD	2	Darkness	11	943	858.13	91
LRD	2	Darkness	12	1040	933.92	89.8
LRD	2	Darkness	13	703	590.52	84
LRD	2	Darkness	14	911	791.386	86.87
LRD	2	Darkness	15	1265	1024.65	81
LRD	2	Darkness	16	640	499.2	78
LRD	2	Darkness	17	636	553.32	87
LRD	2	Darkness	18	531	451.35	85
LRD	2	Darkness	19	526	336.64	64
LRD	2	Darkness	20	417	272.509	65.35
LRD	2	Darkness	21	107	103.79	97
LRD	2	Darkness	22	219	175.2	80
LRD	2	Darkness	23	295	175.82	59.6
LRD	2	Darkness	24	157	101.595	64.71
LRD	2	Darkness	25	130	111.8	86
LRD	2	Darkness	26	5	3	60
LRD	2	Darkness	27	33	27.0006	81.82
LRD	2	Darkness	28	4	3	75
LRD	3	Darkness	1	233	214.36	92
LRD	3	Darkness	2	213	185.31	87
LRD	3	Darkness	3	577	455.195	78.89
LRD	3	Darkness	4	814	659.34	81
LRD	3	Darkness	5	820	697	85
LRD	3	Darkness	6	1084	802.16	74
LRD	3	Darkness	7	818	662.58	81
LRD	3	Darkness	8	429	364.65	85
LRD	3	Darkness	9	442	358.02	81
LRD	3	Darkness	10	449	384.838	85.71
LRD	3	Darkness	11	1030	824	80
LRD	3	Darkness	12	1141	981.26	86
LRD	3	Darkness	13	367	348.65	95
LRD	3	Darkness	14	1276	1224.96	96
LRD	3	Darkness	15	813	663.652	81.63
LRD	3	Darkness	16	773	585.393	75.73
LRD	3	Darkness	17	657	427.05	65
LRD	3	Darkness	18	608	494	81.25
LRD	3	Darkness	19	297	169.29	57
LRD	3	Darkness	20	120	90	75
LRD	3	Darkness	21	128	113.92	89
LRD	3	Darkness	22	113	98.31	87
LRD	3	Darkness	23	55	48.9995	89.09
LRD	3	Darkness	24	94	64.6908	68.82
LRD	3	Darkness	25	19	10.5564	55.56
LRD	3	Darkness	26	12	6	50
LRD	3	Darkness	27	30	27.999	93.33
LRD	3	Darkness	28	53	45.7231	86.27
LRD	3	Darkness	29	86	57.0008	66.28
IAEA	1	Light	1	389	357.88	92
IAEA	1	Light	2	475	414.438	87.25
IAEA	1	Light	3	957	445.483	46.55
IAEA	1	Light	4	1580	1495.94	94.68
IAEA	1	Light	5	640	568.896	88.89
IAEA	1	Light	6	546	506.579	92.78
IAEA	1	Light	7	895	751.8	84
IAEA	1	Light	8	1025	727.75	71
IAEA	1	Light	9	643	450.1	70
IAEA	1	Light	10	607	496.647	81.82
IAEA	1	Light	11	790	426.6	54
IAEA	1	Light	12	846	609.12	72
IAEA	1	Light	13	833	499.8	60
IAEA	1	Light	14	879	588.93	67
IAEA	1	Light	15	770	562.1	73
IAEA	1	Light	16	442	407.612	92.22
IAEA	1	Light	17	572	318.432	55.67
IAEA	1	Light	18	243	109.35	45
IAEA	1	Light	19	216	146.88	68
IAEA	1	Light	20	153	114.75	75
IAEA	1	Light	21	34	20.9984	61.76
IAEA	1	Light	22	128	91.2512	71.29
IAEA	1	Light	23	109	59.95	55
IAEA	1	Light	24	60	49.002	81.67
IAEA	1	Light	25	100	79	79
IAEA	1	Light	26	63	41.0004	65.08
IAEA	2	Light	1	326	306.44	94
IAEA	2	Light	2	226	195.874	86.67
IAEA	2	Light	3	587	491.143	83.67
IAEA	2	Light	4	617	522.105	84.62
IAEA	2	Light	5	629	566.1	90
IAEA	2	Light	6	533	494.517	92.78
IAEA	2	Light	7	672	631.68	94
IAEA	2	Light	8	355	294.65	83
IAEA	2	Light	9	679	497.028	73.2
IAEA	2	Light	10	1286	835.9	65
IAEA	2	Light	11	966	695.52	72
IAEA	2	Light	12	715	600.6	84
IAEA	2	Light	13	789	678.54	86
IAEA	2	Light	14	460	322	70
IAEA	2	Light	15	811	596.328	73.53
IAEA	2	Light	16	676	405.6	60
IAEA	2	Light	17	294	235.2	80
IAEA	2	Light	18	175	97.23	55.56
IAEA	2	Light	19	329	250.04	76
IAEA	2	Light	20	187	160.82	86
IAEA	2	Light	21	81	61.9974	76.54
IAEA	2	Light	22	46	23.9982	52.17
IAEA	2	Light	23	45	27	60
IAEA	2	Light	24	15	13.9995	93.33
IAEA	2	Light	25	9	9	100
IAEA	2	Light	26	24	22.9992	95.83
IAEA	2	Light	27	24	13.0008	54.17
IAEA	3	Light	1	190	174.8	92
IAEA	3	Light	2	495	437.085	88.3
IAEA	3	Light	3	444	264.491	59.57
IAEA	3	Light	4	502	441.76	88
IAEA	3	Light	5	558	502.2	90
IAEA	3	Light	6	326	270.58	83
IAEA	3	Light	7	347	305.36	88
IAEA	3	Light	8	445	307.05	69
IAEA	3	Light	9	454	249.7	55
IAEA	3	Light	10	500	380	76
IAEA	3	Light	11	609	489.697	80.41
IAEA	3	Light	12	595	414.715	69.7
IAEA	3	Light	13	1004	695.872	69.31
IAEA	3	Light	14	500	440	88
IAEA	3	Light	15	876	683.28	78
IAEA	3	Light	16	927	723.06	78
IAEA	3	Light	17	988	612.56	62
IAEA	3	Light	18	469	248.57	53
IAEA	3	Light	19	170	141.1	83
IAEA	3	Light	20	178	154.86	87
IAEA	3	Light	21	206	37.08	18
IAEA	3	Light	22	155	83.7	54
IAEA	3	Light	23	71	41.9965	59.15
IAEA	3	Light	24	67	34.0025	50.75
IAEA	3	Light	25	101	80.598	79.8
IAEA	3	Light	26	55	33	60
IAEA	3	Light	27	71	69.9989	98.59
IAEA	1	Darkness	1	260	236.886	91.11
IAEA	1	Darkness	2	97	93.0036	95.88
IAEA	1	Darkness	3	622	474.835	76.34
IAEA	1	Darkness	4	582	483.06	83
IAEA	1	Darkness	5	209	198.55	95
IAEA	1	Darkness	6	501	389.127	77.67
IAEA	1	Darkness	7	346	321.78	93
IAEA	1	Darkness	8	248	198.4	80
IAEA	1	Darkness	9	368	184	50
IAEA	1	Darkness	10	847	652.19	77
IAEA	1	Darkness	11	602	517.72	86
IAEA	1	Darkness	12	604	386.56	64
IAEA	1	Darkness	13	742	593.6	80
IAEA	1	Darkness	14	645	457.95	71
IAEA	1	Darkness	15	563	398.773	70.83
IAEA	1	Darkness	16	341	259.16	76
IAEA	1	Darkness	17	521	323.02	62
IAEA	1	Darkness	18	298	220.52	74
IAEA	1	Darkness	19	341	222.707	65.31
IAEA	1	Darkness	20	156	81.4632	52.22
IAEA	1	Darkness	21	339	264.42	78
IAEA	1	Darkness	22	131	109.83	83.84
IAEA	1	Darkness	23	247	187.72	76
IAEA	1	Darkness	24	103	72.1	70
IAEA	1	Darkness	25	109	94.83	87
IAEA	1	Darkness	26	135	67.5	50
IAEA	1	Darkness	27	44	37.9984	86.36
IAEA	1	Darkness	28	73	66.9994	91.78
IAEA	2	Darkness	1	504	423.36	84
IAEA	2	Darkness	2	319	287.1	90
IAEA	2	Darkness	3	897	536.227	59.78
IAEA	2	Darkness	4	623	524.317	84.16
IAEA	2	Darkness	5	591	514.17	87
IAEA	2	Darkness	6	1112	680.21	61.17
IAEA	2	Darkness	7	461	345.75	75
IAEA	2	Darkness	8	437	349.6	80
IAEA	2	Darkness	9	288	244.8	85
IAEA	2	Darkness	10	695	347.5	50
IAEA	2	Darkness	11	816	601.718	73.74
IAEA	2	Darkness	12	1001	590.59	59
IAEA	2	Darkness	13	1059	796.898	75.25
IAEA	2	Darkness	14	1625	1263.92	77.78
IAEA	2	Darkness	15	1051	599.07	57
IAEA	2	Darkness	16	400	262.24	65.56
IAEA	2	Darkness	17	417	316.92	76
IAEA	2	Darkness	18	351	230.467	65.66
IAEA	2	Darkness	19	138	75.9	55
IAEA	2	Darkness	20	227	130.707	57.58
IAEA	2	Darkness	21	125	78.75	63
IAEA	2	Darkness	22	106	70.6702	66.67
IAEA	2	Darkness	23	128	93.44	73
IAEA	2	Darkness	24	72	64.0008	88.89
IAEA	2	Darkness	25	15	7.9995	53.33
IAEA	2	Darkness	26	88	45.9976	52.27
IAEA	2	Darkness	27	39	29.0004	74.36
IAEA	3	Darkness	1	338	310.96	92
IAEA	3	Darkness	2	484	435.6	90
IAEA	3	Darkness	3	814	724.46	89
IAEA	3	Darkness	4	559	486.33	87
IAEA	3	Darkness	5	679	651.84	96
IAEA	3	Darkness	6	831	419.655	50.5
IAEA	3	Darkness	7	448	322.56	72
IAEA	3	Darkness	8	373	261.1	70
IAEA	3	Darkness	9	516	464.4	90
IAEA	3	Darkness	10	1303	729.68	56
IAEA	3	Darkness	11	855	509.751	59.62
IAEA	3	Darkness	12	655	438.85	67
IAEA	3	Darkness	13	1157	895.749	77.42
IAEA	3	Darkness	14	604	404.68	67
IAEA	3	Darkness	15	677	297.88	44
IAEA	3	Darkness	16	785	518.1	66
IAEA	3	Darkness	17	304	203.68	67
IAEA	3	Darkness	18	248	183.52	74
IAEA	3	Darkness	19	42	25.998	61.9
IAEA	3	Darkness	20	51	37.0005	72.55

[truncated: 2 more sheets: Female Wing Length, Male Wing Length]
